# Supplementary material for: How Much Variation Can One Ant Species Hold? Species Delimitation in the Crematogaster kelleri-Group in Madagascar
Source: PLoS One. 2013 Jul 9;8(7):e68082. doi: 10.1371/journal.pone.0068082 (PMC3706601; doi:10.1371/journal.pone.0068082)
Supplement: Table S2 — List of material examined. Full list of locality data for all specimens examined within the morphological study. (XLSX) [file pone.0068082.s002.xlsx]

## Sheet: Sheet1
Supplementary Table 2: Collection data of examined Crematogaster specimens
Species	Country	Province	Locality	Elevation (m)	LatDD	LongDD	Collector	owned by collection
Crematogaster kelleri	Madagascar	Antananarivo	Ankaratra, Manjakatompo Station forest	1600	-19.35	47.3167	G. Alpert	MCZC
Crematogaster kelleri	Madagascar	Antananarivo	Réserve Speciale Ambohitantely	700	-18.198	47.2815	B.L.Fisher et al.	CASC
Crematogaster kelleri	Madagascar	Antananarivo	Ambohimanga	250	-15.9627	47.4382	B.L.Fisher et al.	CASC
Crematogaster kelleri	Madagascar	Antsiranana	17km W Andapa, Res. d' Anjanaharibe-Sud	875	-14.7577	49.5102	G. Alpert et al.	MCZC
Crematogaster kelleri	Madagascar	Antsiranana	RNI Marojejy, 8km NW Manantenina	450	-14.4333	49.7833	B.L.Fisher et al.	CASC
Crematogaster kelleri	Madagascar	Antsiranana	Parc National Marojejy	488	-14.4382	49.774	B.L.Fisher et al.	CASC
Crematogaster kelleri	Madagascar	Antsiranana	30km N Antalaha, Amboangy	130	-14.6648	50.1907	G. Alpert	MCZC
Crematogaster kelleri	Madagascar	Antsiranana	Forêt Ambanitaza, 26.1 km 347° Antalaha	240	-14.6793	50.1837	B.L.Fisher et al.	CASC
Crematogaster kelleri	Madagascar	Antsiranana	5km W Antalaha	50	-14.9606	50.2722	G. Alpert	MCZC
Crematogaster kelleri	Madagascar	Antsiranana	10km SW Antalaha	50	-14.95	50.2667	G. Alpert	MCZC
Crematogaster kelleri	Madagascar	Antsiranana	18km N Antalaha, Ampahana	1	-14.7667	50.2167	G. Alpert	MCZC
Crematogaster kelleri	Madagascar	Antsiranana	Parc National de Masoala, 39.7 km 151° SSE Maroantsetra	150	-15.7133	49.9717	B.L.Fisher et al.	CASC
Crematogaster kelleri	Madagascar	Antsiranana	P.N. Masoala, 40 km 154° SSE Maroantsetra	150	-15.7267	49.9567	B.L.Fisher et al.	CASC
Crematogaster kelleri	Madagascar	Antsiranana	Tampolo, Masoala Peninsula, 40.4 km 154° SSE Maroantsetra	14	-15.7181	49.9607	B.L.Fisher et al.	CASC
Crematogaster kelleri	Madagascar	Antsiranana	14km W Cap Est, Ambato	200	-15.2913	50.338	G. Alpert	MCZC
Crematogaster kelleri	Madagascar	Antsiranana	10km S Cap Est, 5km W	20	-15.3672	50.4304	G. Alpert	MCZC
Crematogaster kelleri	Madagascar	Antsiranana	55km S Antalaha, Nosy Ngontsy	0	-15.2644	50.4893	G. Alpert	MCZC
Crematogaster kelleri	Madagascar	Antsiranana	Nosy Mangabe, 7.43 km S Maroantsetra	5	-15.4973	49.7622	B.L.Fisher et al.	CASC
Crematogaster kelleri	Madagascar	Antsiranana	Makirovana forest	225	-14.1707	49.9541	B.L.Fisher et al.	CASC
Crematogaster kelleri	Madagascar	Antsiranana	Makirovana forest	415	-14.1707	49.9541	B.L.Fisher et al.	CASC
Crematogaster kelleri	Madagascar	Antsiranana	Forêt d'Analabe, 30.0 km 72° ENE Daraina	30	-13.0833	49.9083	B.L.Fisher et al.	CASC
Crematogaster kelleri	Madagascar	Antsiranana	Forêt de Binara, 7.5 km 230° SW Daraina	375	-13.255	49.6167	B.L.Fisher et al.	CASC
Crematogaster kelleri	Madagascar	Antsiranana	Forêt de Bekaraoka, 6.8km 60° ENE Daraina	150	-13.1667	49.71	B.L.Fisher et al.	CASC
Crematogaster kelleri	Madagascar	Antsiranana	Forêt d'Ampondrabe, 26.3km 10° NNE Daraina	175	-12.97	49.7	B.L.Fisher et al.	CASC
Crematogaster kelleri	Madagascar	Antsiranana	Forêt d' Antsahabe, 11.4km 275° W Daraina	550	-13.2117	49.5567	B.L.Fisher et al.	CASC
Crematogaster kelleri	Madagascar	Antsiranana	Forêt d' Andavakoera, 21.4km 75° ENE Ambilobe; 4.6km 356° N Betsiaka	425	-13.1183	49.23	B.L.Fisher et al.	CASC
Crematogaster kelleri	Madagascar	Antsiranana	Ambondrobe, 41.1km 175° Vohemar	10	-13.7153	50.1017	B.L.Fisher et al.	CASC
Crematogaster kelleri	Madagascar	Antsiranana	Rés. Analamerana, 16.7 km 123° Anivorano-Nord	225	-12.8047	49.3738	B.L.Fisher et al.	CASC
Crematogaster kelleri	Madagascar	Antsiranana	Rés. Analamerana, 28.4 km 99° Anivorano-Nord	60	-12.7467	49.4948	B.L.Fisher et al.	CASC
Crematogaster kelleri	Madagascar	Antsiranana	Rés. Ankarana, 7km SSE Matsaborimanga	150	-12.9	49.1167	P.S.Ward	PSWC
Crematogaster kelleri	Madagascar	Antsiranana	Réserve Spéciale de l'Ankarana, 22.9 km 224° SW Anivorano Nord	80	-12.9089	49.1098	B.L.Fisher et al.	CASC
Crematogaster kelleri	Madagascar	Antsiranana	Antsiranana, Res. Ankarana	150	-12.9311	49.1225	G. Alpert	MCZC
Crematogaster kelleri	Madagascar	Antsiranana	Réserve Spéciale de l'Ankarana, 13.6 km 192° SSW Anivorano Nord	210	-12.8636	49.2258	B.L.Fisher et al.	CASC
Crematogaster kelleri	Madagascar	Antsiranana	Montaigne Francais	150	-12.325	49.3333	R. Harin'Hala	CASC
Crematogaster kelleri	Madagascar	Antsiranana	Montagne des Français, 7.2 km 142° SE Antsiranana (=Diego Suarez)	180	-12.3228	49.3382	Fisher, Griswold et al.	CASC
Crematogaster kelleri	Madagascar	Antsiranana	2km S Joffreville	500	-12.4764	49.2222	P.S.Ward	PSWC
Crematogaster kelleri	Madagascar	Antsiranana	Forêt d'Ampombofofo	25	-12.0995	49.3387	B.L.Fisher et al.	CASC
Crematogaster kelleri	Madagascar	Antsiranana	Réserve Spéciale d'Ambre, 3.5 km 235° SW Sakaramy	325	-12.4689	49.2422	B.L.Fisher et al.	CASC
Crematogaster kelleri	Madagascar	Antsiranana	Sakaramy	313	-12.4428	49.2326	B.L.Fisher et al.	CASC
Crematogaster kelleri	Madagascar	Antsiranana	Sakaramy	350	-12.4407	49.2306	B.L.Fisher et al.	CASC
Crematogaster kelleri	Madagascar	Antsiranana	Sakaramy	260	-12.4411	49.232	B.L.Fisher et al.	CASC
Crematogaster kelleri	Madagascar	Antsiranana	Parc National Montagne d'Ambre, 3.6 km 235° SW Joffreville	925	-12.5344	49.1795	B.L.Fisher et al.	CASC
Crematogaster kelleri	Madagascar	Antsiranana	Parc National Montagne d'Ambre [lemur trail]	975	-12.5167	49.1833	R. Harin'Hala	CASC
Crematogaster kelleri	Madagascar	Antsiranana	Parc National Montagne d'Ambre [Petit Lac road]	1125	-12.5203	49.1792	R. Harin'Hala	CASC
Crematogaster kelleri	Madagascar	Antsiranana	Ankobahoba, 32.3 km N Ambanja	40	-13.3917	48.4825	B.L.Fisher et al.	CASC
Crematogaster kelleri [C. adrepens syntypes]	Madagascar	Antsiranana	Nosibé		-13.2917	48.15.30	Völtzkow	MHNG
Crematogaster kelleri	Madagascar	Antsiranana	Nosy Be	8	-13.3994	48.2849	B.L.Fisher et al.	CASC
Crematogaster kelleri	Madagascar	Antsiranana	Nosy Be airport	25	-13.3202	48.3108	B.L.Fisher et al.	CASC
Crematogaster kelleri	Madagascar	Antsiranana	Nosy Be, Réserve Naturelle Intégrale de Lokobe, 6.3 km 112° ESE Hellville	30	-13.4194	48.3312	B.L.Fisher et al.	CASC
Crematogaster kelleri	Madagascar	Antsiranana	MADAGASCAR: Antsiranana, Nosy Be, Lokobe Forest	50	-13.4164	48.3072	G. Alpert	MCZC
Crematogaster kelleri	Madagascar	Antsiranana	MADAGASCAR: Antsiranana, Nosy Be, Ambatoloaka, Coco Beach Hotel	1	-13.3983	48.2061	G. Alpert	MCZC
Crematogaster kelleri	Madagascar	Antsiranana	Ampasindava, Forêt d'Ambilanivy, 3.9 km 181° S Ambaliha	600	-13.7986	48.1617	B.L.Fisher et al.	CASC
Crematogaster kelleri	Madagascar	Antsiranana	R.S. Manongarivo, 10.8 km 229° SW Antanambao	400	-13.9617	48.4333	B.L.Fisher et al.	CASC
Crematogaster kelleri	Madagascar	Antsiranana	R.S. Manongarivo, 12.8 km 228° SW Antanambao	780	-13.9767	48.4233	B.L.Fisher et al.	CASC
Crematogaster kelleri	Madagascar	Antsiranana	RS Manongarivo; 6.8km SW Antanambao	275	-13.9295	48.4532	B.L.Fisher et al.	CASC
Crematogaster kelleri	Madagascar	Antsiranana	RS Manongarivo; 6.8km SW Antanambao	285	-13.9302	48.4528	B.L.Fisher et al.	CASC
Crematogaster kelleri	Madagascar	Antsiranana	RS Manongarivo; 7 km SW Antanambao	330	-13.9312	48.4524	B.L.Fisher et al.	CASC
Crematogaster kelleri	Madagascar	Antsiranana	RS Manongarivo; 7 km SW Antanambao	320	-13.9308	48.4525	B.L.Fisher et al.	CASC
Crematogaster kelleri	Madagascar	Antsiranana	RS Manongarivo; 7 km SW Antanambao	360	-13.9312	48.4524	B.L.Fisher et al.	CASC
Crematogaster kelleri	Madagascar	Antsiranana	RS Manongarivo; 7 km SW Antanambao	470	-13.9319	48.4492	B.L.Fisher et al.	CASC
Crematogaster kelleri	Madagascar	Antsiranana	Antanambao; 23.9km N Ambanja	55	-13.8865	48.4979	B.L.Fisher et al.	CASC
Crematogaster kelleri	Madagascar	Antsiranana	Forêt Ambato, 26.6 km 33° Ambanja	150	-13.4645	48.5517	B.L.Fisher et al.	CASC
Crematogaster kelleri	Madagascar	Antsiranana	Manerinerina, 76.6 km N Antsohihy	247	-14.1074	48.1105	B.L.Fisher et al.	CASC
Crematogaster kelleri	Madagascar	Antsiranana	Forêt d'Anabohazo, 21.6 km 247° WSW Maromandia	120	-14.3089	47.9143	B.L.Fisher et al.	CASC
Crematogaster kelleri	Madagascar	Fianarantsoa	Ranomafana	1130	-21.25	47.3667	A.Pauly	CASC
Crematogaster kelleri	Madagascar	Fianarantsoa	8km E Kianjavato	145	-21.3886	47.9436	E.Rajeriarison	MCZC
Crematogaster kelleri	Madagascar	Fianarantsoa	P.N. d'Andringitra, Plateau d'Andohariana, 35.9 km 205° Ambalavao	2000	-22.1523	46.8992	B.L.Fisher et al.	CASC
Crematogaster kelleri	Madagascar	Fianarantsoa	F.C. Vatovavy, 7.6 km 122º Kianjavato	175	-21.4	47.94	B.L.Fisher et al.	CASC
Crematogaster kelleri	Madagascar	Fianarantsoa	Réserve Speciale Manombo 24.5 km 228° Farafangana	30	-23.0158	47.719	B.L.Fisher et al.	CASC
Crematogaster kelleri	Madagascar	Fianarantsoa	Forêt de Vevembe, 66.6 km 293° Farafangana	600	-22.791	47.1818	B.L.Fisher et al.	CASC
Crematogaster kelleri	Madagascar	Fianarantsoa	Réserve Forestière d'Agnalazaha, Mahabo, 42.9 km 215° Farafangana	20	-23.1938	47.723	B.L.Fisher et al.	CASC
Crematogaster kelleri	Madagascar	Mahajanga	Ambolomaiky, 48.1 km SE Mahajanga	77	-15.8541	46.7466	B.L.Fisher et al.	CASC
Crematogaster kelleri	Madagascar	Mahajanga	Parc National d'Ankarafantsika, Ampijoroa Station Forestière, 5.4 km 331° NW Andranofasika	70	-16.2989	46.813	B.L.Fisher et al.	CASC
Crematogaster kelleri	Madagascar	Mahajanga	Parc National d'Ankarafantsika, Ampijoroa Station Forestière, 40 km 306° NW Andranofasika	130	-16.3208	46.8107	B.L.Fisher et al.	CASC
Crematogaster kelleri	Madagascar	Mahajanga	Parc National d'Ankarafantsika, Forêt de Tsimaloto, 18.3 km 46° NE de Tsaramandroso	135	-16.2281	47.1436	B.L.Fisher et al.	CASC
Crematogaster kelleri	Madagascar	Mahajanga	Réserve d'Ankoririka, 10.6 km 13° NE de Tsaramandroso	210	-16.2672	47.0486	B.L.Fisher et al.	CASC
Crematogaster kelleri	Madagascar	Mahajanga	Mahajanga	120	-16.4733	45.3913	B.L.Fisher et al.	CASC
Crematogaster kelleri	Madagascar	Mahajanga	Ampijoroa National Park, 160 km N Maevatanana	43	-16.3194	46.8133	B.L.Fisher et al.	CASC
Crematogaster kelleri	Madagascar	Mahajanga	Station Forestière Ampijoroa	80	-16.3167	46.8167	P.S.Ward	PSWC
Crematogaster kelleri	Madagascar	Mahajanga	Réserve Spéciale de Bemarivo, 23.8 km 223° SW Besalampy	30	-16.925	44.3683	B.L.Fisher et al.	CASC
Crematogaster kelleri	Madagascar	Mahajanga	Parc National de Baie de Baly, 12.4 km 337° NNW Soalala	10	-16.01	45.265	B.L.Fisher et al.	CASC
Crematogaster kelleri	Madagascar	Mahajanga	Parc National de Baie de Baly, 12.4 km 337° NNW Soalala	20	-16.0517	45.9083	B.L.Fisher et al.	CASC
Crematogaster kelleri	Madagascar	Mahajanga	Parc National de Namoroka, 16.9 km 317° NW Vilanandro	100	-16.4067	45.31	B.L.Fisher et al.	CASC
Crematogaster kelleri	Madagascar	Mahajanga	Parc National de Namoroka, 9.8 km 300° WNW Vilanandro	140	-16.3767	45.3267	B.L.Fisher et al.	CASC
Crematogaster kelleri	Madagascar	Mahajanga	Analamanitra forest, 14Km SW of Mitsinjo	20	-16.7	45.7	R. Harin'Hala	CASC
Crematogaster kelleri	Madagascar	Mahajanga	Réserve Spéciale d'Ambohijanahary, Forêt d'Ankazotsihitafototra, 34.6 km 314° NW Ambaravaranala	1050	-18.2667	45.4067	B.L.Fisher et al.	CASC
Crematogaster kelleri	Madagascar	Mahajanga	Forêt de Tsimembo, 8.7 km 336° NNW Soatana	50	-18.9953	44.4435	B.L.Fisher et al.	CASC
Crematogaster kelleri	Madagascar	Mahajanga	Parc National Tsingy de Bemaraha, 3.4 km 93° E Bekopaka, Tombeau Vazimba	50	-19.1419	44.828	B.L.Fisher et al.	CASC
Crematogaster kelleri	Madagascar	Mahajanga	Parc National Tsingy de Bemaraha, 2.5 km 62° ENE Bekopaka, Ankidrodroa River	100	-19.1322	44.8147	B.L.Fisher et al.	CASC
Crematogaster kelleri	Madagascar	Mahajanga	Parc National Tsingy de Bemaraha, 10.6 km ESE 123° Antsalova	150	-18.7094	44.7182	B.L.Fisher et al.	CASC
Crematogaster kelleri	Madagascar	Toamasina	11km SE Ampasimanolotra (=Brickaville)	5	-18.9	49.1333	P.S.Ward	PSWC
Crematogaster kelleri	Madagascar	Toamasina	Bois sur les bords de l’Ivondrona [=Ivondro River], près de Tamatave	13	-18.2333	49.3667	C. Keller	MHNG
Crematogaster kelleri	Madagascar	Toamasina	Sahafina forest, 11.4 km W Brickaville	140	-18.8145	48.962	B.L.Fisher et al.	CASC
Crematogaster kelleri	Madagascar	Toamasina	Sahafina forest, 11 km W Brickaville	100	-18.8145	48.962	B.L.Fisher et al.	CASC
Crematogaster kelleri	Madagascar	Toamasina	Reserve Betampona, Camp Vohitsivalana, 37.1 km 338° Toamasina	520	-17.8867	49.2025	B.L.Fisher et al.	CASC
Crematogaster kelleri	Madagascar	Toamasina	Réserve Nationale Intégrale Betampona, Betampona 35.1 km NW Toamasina	500	-17.918	49.2007	B.L.Fisher et al.	CASC
Crematogaster kelleri	Madagascar	Toamasina	Reserve Betampona, Camp Rendrirendry 34.1 km 332° Toamasina	390	-17.924	49.1997	B.L.Fisher et al.	CASC
Crematogaster kelleri	Madagascar	Toamasina	Réserve Nationale Intégrale Betampona, Transect 1b-4	380-450	-17.9095	49.2111	B.B.Blaimer et al.	BBBC
Crematogaster kelleri	Madagascar	Toamasina	Réserve Nationale Intégrale Betampona, Transect 1a-8	330-360	-17.9154	49.2096	B.B.Blaimer et al.	BBBC
Crematogaster kelleri	Madagascar	Toamasina	Réserve Nationale Intégrale Betampona, Transect 1a-11	330-360	-17.9152	49.21	B.B.Blaimer et al.	BBBC
Crematogaster kelleri	Madagascar	Toamasina	Réserve Nationale Intégrale Betampona, Transect 2a-7	360-390	-17.9142	49.2102	B.B.Blaimer et al.	BBBC
Crematogaster kelleri	Madagascar	Toamasina	Réserve Nationale Intégrale Betampona, Transect 2b-16	395-445	-17.9095	49.2116	B.B.Blaimer et al.	BBBC
Crematogaster kelleri	Madagascar	Toamasina	Réserve Nationale Intégrale Betampona, Transect 2b-7	395-445	-17.9111	49.2111	B.B.Blaimer et al.	BBBC
Crematogaster kelleri	Madagascar	Toamasina	Réserve Nationale Intégrale Betampona, Transect 0-10	370	-17.9123	49.2106	B.B.Blaimer et al.	BBBC
Crematogaster kelleri	Madagascar	Toamasina	Andasibe National Park, botanic garden near entrance, West of ANGAP office	1025	-18.9264	48.4078	M.E. Irwin, R. Harin'Hala	CASC
Crematogaster kelleri	Madagascar	Toamasina	Andasibe	800	-18.95	48.5	Alpert et al.	MCZC
Crematogaster kelleri	Madagascar	Toamasina	Analalava, 7.0 km 255° Mahavelona	50	-17.7095	49.454	B.L.Fisher et al.	CASC
Crematogaster kelleri	Madagascar	Toamasina	Ile Sainte Marie, Forêt Kalalao, 9.9 km 34° Ambodifotatra	100	-16.9225	49.8873	B.L.Fisher et al.	CASC
Crematogaster kelleri	Madagascar	Toamasina	Res. Ambodiriana, 4.8 km 306°Manompana, along Manompana river	125	-16.6723	49.7012	B.L.Fisher et al.	CASC
Crematogaster kelleri	Madagascar	Toamasina	Ile Sainte Marie, Forêt Ambohidena, 22.8 km 44° Ambodifotatra	20	-16.8243	49.9642	B.L.Fisher et al.	CASC
Crematogaster kelleri	Madagascar	Toamasina	Ile Sainte Marie, Forêt Ampanihy, 14.4 km 52° Ambodifotatra	10	-16.9112	49.9392	B.L.Fisher et al.	CASC
Crematogaster kelleri	Madagascar	Toamasina	Forêt d'Analava Mandrisy, 5.9 km 195º Antanambe	10	-16.4857	49.847	B.L.Fisher et al.	CASC
Crematogaster kelleri	Madagascar	Toamasina	S.F. Tampolo, 10 km NNE Fenoarivo Atn.	10	-17.2825	49.43	B.L.Fisher et al.	CASC
Crematogaster kelleri	Madagascar	Toamasina	S.F. Tampolo, 10 km NNE Fenoarivo Atn.	10	-17.2833	49.4167	B.L.Fisher et al.	CASC
Crematogaster kelleri	Madagascar	Toamasina	Mahavelona (Foulpointe)	0	-17.6667	49.5	B.L.Fisher et al.	CASC
Crematogaster kelleri	Madagascar	Toliara	Antsarongaza galery forest, 7 Km E of Beroboka	45	-19.9775	44.6653	R. Harin'Hala	CASC
Crematogaster kelleri	Madagascar	Toliara	Makay Mts.	475	-21.227	45.3322	B.L.Fisher et al.	CASC
Crematogaster kelleri	Madagascar	Toliara	Makay Mts.	480	-21.2234	45.3263	B.L.Fisher et al.	CASC
Crematogaster kelleri	Madagascar	Toliara	Makay Mts.	490	-21.2228	45.3248	B.L.Fisher et al.	CASC
Crematogaster kelleri	Madagascar	Toliara	Makay Mts.	500	-21.2586	45.1641	B.L.Fisher et al.	CASC
Crematogaster kelleri	Madagascar	Toliara	Makay Mts.	540	-21.2101	45.3546	B.L.Fisher et al.	CASC
Crematogaster kelleri	Madagascar	Toliara	Réserve forestière Beanka, 50.7 km E Maintirano	140	-17.8802	44.4688	B.L.Fisher et al.	CASC
Crematogaster kelleri	Madagascar	Toliara	Réserve forestière Beanka, 50.2 km E Maintirano	153	-17.8876	44.4727	B.L.Fisher et al.	CASC
Crematogaster kelleri	Madagascar	Toliara	Réserve forestière Beanka, 50.2 km E Maintirano	250	-18.0265	44.0505	B.L.Fisher et al.	CASC
Crematogaster kelleri	Madagascar	Toliara	Réserve forestière Beanka, 54.3 km E Maintirano	262	-18.0601	44.5409	B.L.Fisher et al.	CASC
Crematogaster kelleri	Madagascar	Toliara	Réserve forestière Beanka, 53.6 km E Maintirano	272	-18.0401	44.5339	B.L.Fisher et al.	CASC
Crematogaster kelleri	Madagascar	Toliara	Réserve forestière Beanka, 52.7 km E Maintirano	300	-18.0622	44.5259	B.L.Fisher et al.	CASC
Crematogaster kelleri	Madagascar	Toliara	Manatantely, 8.9km NW Tolagnaro	100	-24.9815	46.9257	B.L.Fisher et al.	CASC
Crematogaster kelleri	Madagascar	Toliara	Mahabo Mananivo, 50 km S of Farafangana, 2 km East of Mobot office, Ampitavananima Forest	34	-23.1298	47.717	R.Harin'Hala	CASC
Crematogaster kelleri	Madagascar	Toliara	Mandena, 8.4 km NNE 30° Tolagnaro	20	-24.9517	47.0017	B.L.Fisher et al.	CASC
Crematogaster kelleri	Madagascar	Toliara	Forêt Ivohibe 55.0km N Tolagnaro	200	-24.569	47.204	B.L.Fisher et al.	CASC
Crematogaster kelleri	Madagascar	Toliara	Parc National d'Andohahela, Col du Sedro, 3.8 km 113° ESE Mahamavo, 37.6 km 341° NNW Tolagnaro	275	-24.7642	46.8561	B.L.Fisher et al.	CASC
Crematogaster kelleri	Madagascar	Toliara	5km NNW Isaka-Ivondro, Rés.Andohahela	280	-24.75	46.85	P.S.Ward	PSWC
Crematogaster kelleri	Madagascar	Toliara	6km SSW Eminiminy, Rés.Andohahela	330	-24.7333	46.8	P.S.Ward	PSWC
Crematogaster kelleri	Madagascar	Toliara	Forêt de Petriky, 12.5 km W 272° Tolagnaro	10	-25.0617	46.87	B.L.Fisher et al.	CASC
Crematogaster kelleri	Madagascar	Toliara	2.7 km WNW 302° Ste. Luce	20	-24.7717	47.1717	B.L.Fisher et al.	CASC
Crematogaster kelleri [C. gibba syntypes]	Seychelles		Praslin, Iles Seychelles		-4.31667	55.7333	Ch.Alluaud	MSNG
Crematogaster madagascariensis	Madagascar	Toamasina	Tamatave		-18.1513	49.4081	Friedrichs	ZMBH
Crematogaster madagascariensis	Madagascar	Antsiranana	Marojejy R.N.I. #12	665	-14.436	49.7606	G.Alpert et al.	MCZC
Crematogaster madagascariensis	Madagascar	Antsiranana	Parc National de Marojejy, Manantenina River, 27.6 km 35° NE Andapa, 9.6 km 327° NNW Manantenina	775	-14.435	49.76	B.L.Fisher et al.	CASC
Crematogaster madagascariensis	Madagascar	Antsiranana	R.S. Manongarivo, 10.8 km 229° SW Antanambao	400	-13.9617	48.4333	B.L.Fisher et al.	CASC
Crematogaster madagascariensis	Madagascar	Antsiranana	Prov.Antsiranana R.S. Manongarivo 17.3 km 218° SW Antanambao	1580	-14.0217	48.4183	B.L.Fisher et al.	CASC
Crematogaster madagascariensis	Madagascar	Antsiranana	R.S. Manongarivo, 20.4 km 219° SW Antanambao	1860	-14.0467	48.4017	B.L.Fisher et al.	CASC
Crematogaster madagascariensis	Madagascar	Fianarantsoa	29 km SSW Ambositra, Ankazomivady	1700	-20.7767	47.165	B.L.Fisher et al.	CASC
Crematogaster madagascariensis	Madagascar	Fianarantsoa	radio tower, Ranomafana National Park, Fianarantsoa Prov.	1130	-21.2508	47.4072	R. Harin'Hala	CASC
Crematogaster madagascariensis	Madagascar	Fianarantsoa	Belle Vue trail, Ranomafana National Park	1020	-21.2665	47.4202	G.Alpert et al.	MCZC
Crematogaster madagascariensis	Madagascar	Fianarantsoa	Ranomafana Nat. Park, 8km SW,Valohoaka camp	1040	-21.3167	47.4	W.E.Steiner	MCZC
Crematogaster madagascariensis	Madagascar	Fianarantsoa	Ranomafana Nat. Park, Maharira forest, Menaravo river	1130	-21.25	47.3667	E.Rajeriarison	MCZC
Crematogaster madagascariensis	Madagascar	Fianarantsoa	Ranomafana Nat. Park, Vatoharanana	1140	-21.2888	47.4243	G.Alpert et al.	MCZC
Crematogaster madagascariensis	Madagascar	Fianarantsoa	Foret d'Ambalagoavy Nord, Ikongo, Ambatombe	625	-21.8275	47.3389	R. Harin'Hala	CASC
Crematogaster madagascariensis	Madagascar	Fianarantsoa	8.0 km NE Ivohibe	1200	-22.4217	46.8983	B.L.Fisher et al.	CASC
Crematogaster madagascariensis	Madagascar	Fianarantsoa	PN Andringitra: 16.3km Ambalamanenjana, 830m	830	-22.227	47.004	B.B.Blaimer et al.	BBBC
Crematogaster madagascariensis	Madagascar	Fianarantsoa	36 km S Ambalavao, Rés. Andringitra	1900	-22.2	46.9667	B.L.Fisher et al.	CASC
Crematogaster madagascariensis	Madagascar	Fianarantsoa	Parc National d'Andringitra, Plateau d'Andohariana, 39.0 km 204° Ambalavao	2100	-22.2	46.9667	B.L.Fisher et al.	CASC
Crematogaster madagascariensis	Madagascar	Fianarantsoa	Réserve Speciale Ambohitantely	700	-18.198	47.2815	B.L.Fisher et al.	CASC
Crematogaster madagascariensis	Madagascar	Fianarantsoa	3 km 41° NE Andranomay, 11.5 km 147° SSE Anjozorobe	1300	-18.4733	47.96	B.L.Fisher et al.	CASC
Crematogaster madagascariensis	Madagascar	Toamasina	Parc National Mananara-Nord, 7.1 km 261° Antanambe	225	-16.455	49.7875	B.L.Fisher et al.	CASC
Crematogaster madagascariensis	Madagascar	Toliara	Forêt Ivohibe 55.0km N Tolagnaro	200	-24.569	47.204	B.L.Fisher et al.	CASC
Crematogaster madagascariensis	Madagascar	Toliara	Forêt Ivohibe 55.6km N Tolagnaro	650	-24.5617	47.2002	B.L.Fisher et al.	CASC
Crematogaster madagascariensis	Madagascar		Ivondro [?]				unspecified	MHNG
Crematogaster madagascariensis	Madagascar		Madagascar forêts				Humblots	MHNH
Crematogaster madagascariensis	Madagascar		Region de l'Androy Ambovombe				DR. J. Decorse	MHNH
Crematogaster madagascariensis	Madagascar		Reg. de Soanierana				J. Descarpentries	MHNH
Crematogaster hafahafa	Madagascar	Antsiranana	Parc National Montagne d'Ambre, 3.6 km 235° SW Joffreville	925	-12.5344	49.1795	B.L.Fisher et al.	CASC
Crematogaster hazolava	Madagascar	Fianarantsoa	Belle Vue trail, Ranomafana National Park	1020	-21.2665	47.4202	G.Alpert et al.	MCZC
Crematogaster hazolava	Madagascar	Fianarantsoa	radio tower, Ranomafana National Park	1130	-21.2508	47.4072	R. Harin'Hala	CASC
Crematogaster hazolava	Madagascar	Fianarantsoa	PN Ranomafana, Vohiparara	1100	-21.2333	47.3667	R. Harin'Hala	CASC
Crematogaster hazolava	Madagascar	Fianarantsoa	Réserve Forestière d'Agnalazaha, Mahabo, 42.9 km 215° Farafangana	20	-23.1938	47.723	B.L.Fisher et al.	CASC
Crematogaster hazolava	Madagascar	Fianarantsoa	3 km 41° NE Andranomay, 11.5 km 147° SSE Anjozorobe	1300	-18.4733	47.96	B.L.Fisher et al.	CASC
Crematogaster hazolava	Madagascar	Toamasina	Res. Ambodiriana, 4.8 km 306°Manompana, along Manompana river	125	-16.6723	49.7012	B.L.Fisher et al.	CASC
Crematogaster hazolava	Madagascar	Toamasina	Ile Sainte Marie, Forêt Ambohidena, 22.8 km 44° Ambodifotatra	20	-16.8243	49.9642	B.L.Fisher et al.	CASC
Crematogaster hazolava	Madagascar	Toamasina	Reserve Betampona, Camp Vohitsivalana, 37.1 km 338° Toamasina	520	-17.8867	49.2025	B.L.Fisher et al.	CASC
Crematogaster hazolava	Madagascar	Toamasina	Réserve Nationale Intégrale Betampona, Transect 1b-4	380-450	-17.9095	49.2111	B.B.Blaimer et al.	BBBC
Crematogaster hazolava	Madagascar	Toamasina	Réserve Nationale Intégrale Betampona, Transect 1a-1	330-360	-17.9161	49.2087	B.B.Blaimer et al.	BBBC
Crematogaster hazolava	Madagascar	Toamasina	Réserve Nationale Intégrale Betampona, Transect 2a-7	360-390	-17.9142	49.2102	B.B.Blaimer et al.	BBBC
Crematogaster hazolava	Madagascar	Toamasina	Réserve Nationale Intégrale Betampona, Transect 2b-7	395-445	-17.9111	49.2111	B.B.Blaimer et al.	BBBC
Crematogaster hazolava	Madagascar	Toamasina	Réserve Nationale Intégrale Betampona, Transect 0-6	370	-17.9142	49.2104	B.B.Blaimer et al.	BBBC
Crematogaster hazolava	Madagascar	Toamasina	Forêt Ambatovy, 14.3 km 57° Moramanga	1075	-18.8508	48.32	B.L.Fisher et al.	CASC
Crematogaster hazolava	Madagascar	Toamasina	8 ESE Andasibe	800	-18.95	48.5	P.S.Ward	PSWC
Crematogaster hazolava	Madagascar	Toamasina	Analamay	1068	-18.8062	48.3371	B.L.Fisher et al.	CASC
Crematogaster hazolava	Madagascar	Toamasina	Parc Nationale Zahamena, Onibe River	780	-17.7591	48.8547	B.L.Fisher et al.	CASC
Crematogaster hazolava	Madagascar	Toamasina	Réserve Spéciale Ambatovaky, Sandrangato river	355	-16.7747	49.2655	B.L.Fisher et al.	CASC
Crematogaster hazolava	Madagascar	Toamasina	Réserve Spéciale Ambatovaky, Sandrangato river	400	-16.8175	49.2925	B.L.Fisher et al.	CASC
Crematogaster hazolava	Madagascar	Toamasina	Réserve Spéciale Ambatovaky, Sandrangato river	450	-16.7727	49.2655	B.L.Fisher et al.	CASC
Crematogaster hazolava	Madagascar	Toamasina	Réserve Spéciale Ambatovaky, Sandrangato river	460	-16.8121	49.2922	B.L.Fisher et al.	CASC
Crematogaster hazolava	Madagascar	Toamasina	Réserve Spéciale Ambatovaky, Sandrangato river	470	-16.7702	49.2664	B.L.Fisher et al.	CASC
Crematogaster hazolava	Madagascar	Toamasina	Réserve Spéciale Ambatovaky, Sandrangato river	475	-16.7691	49.267	B.L.Fisher et al.	CASC
Crematogaster hazolava	Madagascar	Toamasina	Réserve Spéciale Ambatovaky, Sandrangato river	500	-16.7633	49.2669	B.L.Fisher et al.	CASC
Crematogaster hazolava	Madagascar	Antsiranana	Montagne d'Anjanaharibe, 18.0 km 21° NNE Ambinanitelo	470	-15.1883	49.615	B.L.Fisher et al.	CASC
Crematogaster hazolava	Madagascar	Antsiranana	6.5 km SSW Befingotra, Rés. Anjanaharibe-Sud	875	-14.75	49.5	B.L.Fisher et al.	CASC
Crematogaster hazolava	Madagascar	Antsiranana	9.2 km WSW Befingotra, Rés. Anjanaharibe-Sud	1260-1280	-14.75	49.4667	B.L.Fisher et al.	CASC
Crematogaster hazolava	Madagascar	Antsiranana	Betaolana Forest, along Bekona River	880	-14.53	49.4404	B.L.Fisher et al.	CASC
Crematogaster hazolava	Madagascar	Antsiranana	Parc National de Marojejy, Manantenina River, 28.0 km 38° NE Andapa, 8.2 km 333° NNW Manantenina	450	-14.4333	49.7833	B.L.Fisher et al.	CASC
Crematogaster hazolava	Madagascar	Antsiranana	Forêt Ambanitaza, 26.1 km 347° Antalaha	240	-14.6793	50.1837	B.L.Fisher et al.	CASC
Crematogaster hazolava	Madagascar	Antsiranana	6.3 km S Ambanizana, Andranobe	25	-15.5667	50	B.L.Fisher et al.	CASC
Crematogaster hazolava	Madagascar	Antsiranana	19km ESE Maroantsetra	250	-15.4833	49.9	P.S.Ward	PSWC
Crematogaster hazolava	Madagascar	Antsiranana	Nosy Mangabe	55	-15.75	49.7667	P.S.Ward	PSWC
Crematogaster hazolava	Madagascar	Antsiranana	Makirovana forest	900	-14.1651	49.9477	B.L.Fisher et al.	CASC
Crematogaster tavaratra	Madagascar	Antsiranana	Rés. Analamerana, 16.7 km 123° Anivorano-Nord	225	-12.8047	49.3738	B.L.Fisher et al.	CASC
Crematogaster tavaratra	Madagascar	Antsiranana	Rés. Analamerana, 28.4 km 99° Anivorano-Nord	60	-12.7467	49.4948	B.L.Fisher et al.	CASC
Crematogaster tavaratra	Madagascar	Antsiranana	Forêt d'Orangea, 3.6 km 128° SE Remena	90	-12.2589	49.3747	B.L.Fisher et al.	CASC
Crematogaster tsisitsilo	Madagascar	Antsiranana	Forêt d' Antsahabe, 11.4km 275° W Daraina	550	-13.2117	49.5567	B.L.Fisher et al.	CASC
Crematogaster tsisitsilo	Madagascar	Antsiranana	Ambalanjanakomby, 373 km NE of Antananarivo	90	-16.7003	47.0718	B.L.Fisher et al.	CASC
Crematogaster tsisitsilo	Madagascar	Mahajanga	Ambondromamy	64	-16.4375	47.1575	B.L.Fisher et al.	CASC
Crematogaster tsisitsilo	Madagascar	Mahajanga	Maevatanana	56	-16.9482	46.8277	B.L.Fisher et al.	CASC
Crematogaster tsisitsilo	Madagascar	Mahajanga	Mahavavy River, 6.2 km 145° SE Mitsinjo	20	-16.0517	45.9083	B.L.Fisher et al.	CASC
Crematogaster tsisitsilo	Madagascar	Mahajanga	Parc National de Namoroka, 9.8 km 300° WNW Vilanandro	140	-16.3767	45.3267	B.L.Fisher et al.	CASC
Crematogaster tsisitsilo	Madagascar	Mahajanga	Parc National Tsingy de Bemaraha, 3.4 km 93° E Bekopaka, Tombeau Vazimba	50	-19.1419	44.828	B.L.Fisher et al.	CASC
Crematogaster tsisitsilo	Madagascar	Toliara	Réserve forestière Beanka, 50.2 km E Maintirano	250	-18.0265	44.0505	B.L.Fisher et al.	CASC
